# Supplementary material for: An intravaginal ring for real-time evaluation of adherence to therapy
Source: PLoS One. 2017 Apr 6;12(4):e0174729. doi: 10.1371/journal.pone.0174729 (PMC5383054; doi:10.1371/journal.pone.0174729)
Supplement: S2 File — Microsoft Excel 2013 format (.xlsx) (XLSX) [file pone.0174729.s002.xlsx]

## Sheet: Notes
Notes on Data Format and Conversion
Two data tables are shown: hexadecimal (as downloaded from microcontroller memory) and byte-wise binary conversion. The sampling rate is given under the binary table.
First row and first column of data tables are memory addresses.						There are 256 bytes of data collected at the rate listed below the binary data table.
Each byte contains 8 data bits collected one bit per sampling interval. The conversion to binary is byte-by byte, 4 bits to each hex value.
Examples:		F0 => 11110000			C3 => 11000011
	binary	1 1 1 1	0 0 0 0		1 1 0 0	0 0 1 1
	decimal	15	0		12	3
	hex	F	0		C	3
Each byte is written in the temporal order LSB => MSB. To read out and convert data to binary IN/OUT sequences:
	1. Read out each byte from memory in hex format
	2. Convert each hex byte value to binary as shown above
	3. Read bytes sequentially LSB to MSB (reverse order) to obtain binary IN (1) or OUT (0) values for each sampled datapoint in correct order.
	(LSB = least significant byte, MSB = most significant byte)
For the following examples of two byte data sequences (16 data points each), the following would be written:
Ex. 1	IN/OUT Sequence: IN, IN, IN, IN, OUT, OUT, OUT, OUT, OUT, OUT, OUT, OUT, IN, IN, IN, IN
	Binary equivalent: 1, 1, 1, 1, 0, 0, 0, 0, 0, 0, 0, 0, 1, 1, 1, 1
	Values in Memory:		Byte 1		Byte 2
		Hex:	0	F	F	0
		Binary:	0 0 0 0	1 1 1 1	1 1 1 1	0 0 0 0
Ex. 2	IN/OUT Sequence: IN, OUT, IN, OUT, IN, OUT, IN, OUT, IN, OUT, IN, OUT, IN, OUT, IN, OUT
	Binary equivalent: 1, 0, 1, 0, 1, 0, 1, 0, 1, 0, 1, 0, 1, 0, 1, 0
	Values in Memory:		Byte 1		Byte 2
		Hex:	5	5	5	5
		Binary:	0 1 0 1	0 1 0 1	0 1 0 1	0 1 0 1
Ex. 3	IN/OUT Sequence: IN, IN, IN, IN, IN, IN, OUT, OUT, IN, OUT, OUT, IN, IN, OUT, IN, OUT
	Binary equivalent: 1, 1, 1, 1, 1, 0, 0, 1, 1, 0, 0, 1, 1, 1, 1, 1
	Values in Memory:		Byte 1		Byte 2
		Hex:	3	F	5	9
		Binary:	0 0 1 1	1 1 1 1	0 1 0 1	1 0 0 1

## Sheet: sheep data 1
Hexadecimal
Address	00	01	02	03	04	05	06	07	08	09	0A	0B	0C	0D	0E	0F
0	FF	FF	FF	FF	FF	FF	FF	FF	FF	FF	FF	FF	FF	FF	FF	FF
10	FF	FF	FF	FF	FF	FF	FF	FF	FF	FF	0F	80	FF	FF	FF	FF
20	FF	FF	FF	FF	FF	FF	FF	FF	FF	FF	FF	7F	0	0	FF	FF
30	FF	FF	FF	FF	FF	FF	FF	FF	FF	FF	FF	FF	FF	FF	FF	FF
40	FF	FF	FF	FF	FF	FF	FF	FF	FF	FF	FF	FF	FF	FF	FF	FF
50	FF	FF	FF	FF	FF	FF	FF	FF	FF	FF	FF	FF	FF	FF	FF	FF
60	FF	FF	FF	FF	FF	FF	FF	FF	FF	FF	FF	FF	FF	FF	FF	FF
70	FF	FF	FF	FF	FF	FF	FF	FF	FF	FF	FF	FF	FF	FF	FF	FF
80	FF	FF	FF	FF	FF	FF	FF	FF	FF	FF	FF	FF	FF	FF	FF	FF
90	FF	FF	FF	FF	FF	FF	FF	FF	FF	FF	FF	FF	FF	FF	FF	FF
A0	FF	FF	FF	FF	FF	FF	0	0	0	0	0	0	0	0	0	0
B0	0	0	0	0	0	0	0	0	0	0	0	0	0	0	0	0
C0	0	0	0	0	0	0	0	0	0	0	0	0	0	0	0	0
D0	0	0	0	0	0	0	0	0	0	0	0	0	0	0	0	0
E0	0	0	0	0	0	0	0	0	0	0	0	0	0	0	0	0
F0	0	0	0	0	0	0	0	0	0	0	0	0	0	0	0	FF
Binary
	00	01	02	03	04	05	06	07	08	09	0A	0B	0C	0D	0E	0F
0	11111111	11111111	11111111	11111111	11111111	11111111	11111111	11111111	11111111	11111111	11111111	11111111	11111111	11111111	11111111	11111111
10	11111111	11111111	11111111	11111111	11111111	11111111	11111111	11111111	11111111	11111111	1111	10000000	11111111	11111111	11111111	11111111
20	11111111	11111111	11111111	11111111	11111111	11111111	11111111	11111111	11111111	11111111	11111111	1111111	0	0	11111111	11111111
30	11111111	11111111	11111111	11111111	11111111	11111111	11111111	11111111	11111111	11111111	11111111	11111111	11111111	11111111	11111111	11111111
40	11111111	11111111	11111111	11111111	11111111	11111111	11111111	11111111	11111111	11111111	11111111	11111111	11111111	11111111	11111111	11111111
50	11111111	11111111	11111111	11111111	11111111	11111111	11111111	11111111	11111111	11111111	11111111	11111111	11111111	11111111	11111111	11111111
60	11111111	11111111	11111111	11111111	11111111	11111111	11111111	11111111	11111111	11111111	11111111	11111111	11111111	11111111	11111111	11111111
70	11111111	11111111	11111111	11111111	11111111	11111111	11111111	11111111	11111111	11111111	11111111	11111111	11111111	11111111	11111111	11111111
80	11111111	11111111	11111111	11111111	11111111	11111111	11111111	11111111	11111111	11111111	11111111	11111111	11111111	11111111	11111111	11111111
90	11111111	11111111	11111111	11111111	11111111	11111111	11111111	11111111	11111111	11111111	11111111	11111111	11111111	11111111	11111111	11111111
A0	11111111	11111111	11111111	11111111	11111111	11111111	0	0	0	0	0	0	0	0	0	0
B0	0	0	0	0	0	0	0	0	0	0	0	0	0	0	0	0
C0	0	0	0	0	0	0	0	0	0	0	0	0	0	0	0	0
D0	0	0	0	0	0	0	0	0	0	0	0	0	0	0	0	0
E0	0	0	0	0	0	0	0	0	0	0	0	0	0	0	0	0
F0	0	0	0	0	0	0	0	0	0	0	0	0	0	0	0	11111111
	log time (min) =	1
